# Supplementary material for: Age-related changes in the hematopoietic stem cell pool revealed via quantifying the balance of symmetric and asymmetric divisions
Source: PLoS One. 2024 Jan 29;19(1):e0292575. doi: 10.1371/journal.pone.0292575 (PMC10824414; doi:10.1371/journal.pone.0292575)
Supplement: S1 Data — (XLSX) [file pone.0292575.s009.xlsx]

## Sheet: Sheet1
4wks-1	4wks-2	4wks-3	5wks-1	5wks-2	5wks-3	6wks-1	6wks-2	6wks-3	6wks-4	6wks-5	7wks-1	7wks-2	7wks-3	8wks-1	8wks-2	8wks-3	9wks-1	9wks-2	9wks-3	15wks	20wks-1	20wks-2	20wks-3	20wks-4	22wks	48wks-1	48wks-2	52wks
1	0.910035	0.78438	0.921399	0	1	0.932642	0.95305	0	0.954545	1	0	0.25	0	1	1	0.961538	0.865031	0.714286	0.97619	0.977778	0.7727	0.540393	0.935252	0.542056	1	1	0.992636	1
1	0.989529	0.860885	0.981641	1	0.935065	1	1	0	0.699605	0.729167	0.398601	0	0.15	0.854701	0.998114	0	0.797218	0.326087	1	0.959451	0.79145	0.140625	0.5	1	0.986928	0.999221	0.998804	1
0.941176	0.946032	0.925926	0.919213	0.993952	1	0.912599	0.994498	0.939562	0.982759	1	1	1	1	0.776887	0.821637	0.938462	0.556645	0.964937	0.201995	0.694444	0.716161	0.189573	0.963415	0	0.998163	0.8	0.880952	1
0.744131	0.903714	0.817623	0.96917	1	1	1	0.983471	0	0.995349	0.672414	0.310897	0.9	0.142857	0.776887	0.615651	0.910615	0.344828	0	1	0.913043	0.767318	0.439716	0.189956	1	0.990215	0.875	0	1
	0.876863	0.915027	0.990644	0.994737	0.961207	0.969005	1	0.730769	0	1	0.909091	0.688406	1	1	0.732673	1	0.428571	0	0.81213	0.8125	0.854895	0.270514	0.397059	0.733333	0.9837	0.903509	0.953089	1
	0.869518	0.800473	0.891892	1	0.986301	0.932584	0.990975	0.995516	1	0.910448	0.36	0.459016	0	0.956897	0.99639	1	0.083333	0.254658	1	0.428571	0.86115	0.153346	0.716912	0.5	1	0.856841	0	1
	0.864183	0.971429	0.970833	1	1	0.977778	0.990381	1	1	0.831633	0.623626	0.568257	0	0.9675	0.998611	1	0.898148	0.564516	0	0.804311	0.754047	0.257219	1	0.777778	1	0.916462	0.979058	1
	0.947195	1	0.969518	1	0.99537	0.85	0	0.909052	1	0.985612	1	1	0.459239	0.633683	0.826896	1	0.5	0.5	0.979798	0.627667	0.899571	0.398274	0.918367	0.421053	1	0.948864	0.897059	1
	0.75	1	0.991575	1	1	1	0.972336	0	1	0	0.876789	0.859833	0.921875	0.235294	0.979224	1	0.833333	1	1	0.442589	0.84449	0.21134	0.5	0.917647	1	1	1	0.982135
		0.836189	0.982218	0.969697	1	0.906795	0	0.612903	0	0.798077	0.636139	0.777778	0.971963	0.953488	0.51145	1	0.919355	0.798165	0.993671	0.669173	0.87383	0.576667	0.830189	0	0.980392	1	0.5	0.990322
		0.903226	0.982379	1	0.998885	0.915367	1	1	1	0.908629	1	1	0.687023	0.92437	0.961165	1	0.723131	1	0.903704	0.93311	0.842216	0.468856	0.267442	0	0.989011	0.552486	0.954802	0.997685
		0.88543	0.961014	1	0.99513	0.5	0.553719	0.9925	0	0.953271	0.25	0.941176	0.923077	0.996855	1	1	0.636364	0.898959	0.785714	0.317073	0.861889	0.045455	0.984496	0	0.994723	0.925966	0.940439	0.983051
		0.904728	0.12234	0.998389	1	0.95	0	0.973039		1	0.676923	0.05	0	0.857143	0.898551	0.913043	0.125	0.081022	0.8	0.859076	0.895732	0.604032	0.275	0.952381	0.989362	0.897849	0.8	0
		0.9	0.947712	1	1	0.933333	1	0.765263		0.72	0.559633	0.086957	0.114428	0.518657	0	1	1	0.836637	1	0.916442	0.818268	0.517566	0	0.5	1	0.974684	0.861862	1
		0.917649	0.966038	1	1	0.5	0	0.630575		0.971429	0.818182	0.666667	0.051724	0.594175	0.983849	1	0.617307	0.922222	0	0.69697	0.826826	0.334843	0	1	0.982002	0.5	1	1
		0.967742	0.983966	0.997792	1	0.333333	0.955771	0.834301		1	0.356164	0.893617	0.692308	0.629947	0.87069	1	0.539874	0.998106	0.95	0.953226	0.747212	0.032787	0.051418	1	0.956238	0.95	1	0.988894
		0.938776	1	0.99953	0	0.986486	0	0.952381		0.826923	1	0.907975	0.333333	0.847619	0.930818	0.886076	0.993266	0.222222	1	0.770241	0.911583	0.067005	0.6	0.97565	0.911497	0.4	1	0.995935
		0.863158	0.988193	0.999527	1	0.960613	0.769231	0.853567		0.713445	0	0.97561	0.166667	0.577009	0.989412	1	0.868659	0.5	0.734492	0.683438	0.802049	0.230034	1	0.897059	1	0.806452	0.920962	0.972222
		0.628378	0.936937		1	0.998224	0.957627	1				0.675	1	1	0.757767	0.985507	0.988235	0.090909	0.989873	0	0.820198	0.531423	0.666667	1	1	0.782609	1	0.736842
			1		1	0.98	0.979592	1				0.125	0.811563	0.717304	0.940476	0.972603	0.490815	0	0.936364	0.428571	0.88243	0.049645	0.787879	0.995885	1	1	1	0.893617
			1		1	1	1	1				0	1	1	0.935182	1	0	1	0.998403	0.734621	0.864301	0.009281	0.945946		0.973333	1	0.977951	0.991071
			1		0	0.995483	0.978723	1				0	1	0.962136	0.988976	1	0.9375	0.125	0.984221	0.058252	0.844611	0.146932	0.892857		0.965035		0.90553	1
			1				0.484848	0.907692				0	1	0.722222	0.865564	1	0.97546	0.954082	0.864253	0.969208	0.87771	0.065353	1		1		0.944444	0.987077
			0.998804				0	0.917355				0.879167	0.391216	0.980971	0.801256	0.909639	0.90704	0.76087	0.993056	0.805047	0.84836	0.013423	0.918033		0.995763		1
			0.999147				0.969641	1				0	0.978261	0.870772	1	0.992188	0.724401	0.98317	0.833333	0.690395	0.90552	0.092815	0.210526		0.984647
			1					1				0.5	0	0.997835	0.979038	0.928571	0.590517	0	0.933333	0.058824	0.862488	0.52	0.64		1
			1					0.817498				1	0.907246	0	0.762376	1	0.714286	0	1	0.876556	0.908904	0.95679	0		1
			1					0.748837				0.767442	0.698113	0.982036	1	0	0.833333	0.830827	0.698956	0.051724	0.908287	0.422697	0.583333		1
			1					0.693846				1	0.990625	0.833333	0.767523	0.893103	0.925926	0.964539	0	0.920954	0.914297	0.023736	0.746269
			1										0.900651	0.969649	1	1	1	0	0.020833	0.857975	0.45839	0.027523
			1										0.830303	0.991216	0.9	1	1	0	0.466667	0.911485	0.314431
			1										0	0	1	1	0.93578	0.986771	1	0.918606	0.809682
			1										0	0.812422		0.829439	1	1	0.952603	0.831043	0.774929
			1										0.800781	0.854871		0.793182	0.869251	0	0.992126	0.941114	0.616449
			0.999258										0.768499	1		0.78125	0.757664	0.710769	0.95917	0.914548	0.381634
			0.265306										0	0.741935		1	0.836637	1	0.325	0.734713	0.319876
													0.615385	0.977011		0.790372	0.96118	0.909091	1	0.703983	0.069767
													0.989011	1		0.799018	0.998113	0.993377	0.013333	0.728042	0.888889
													0.98426	0.951553		0.993266	0.777778	0.870588	0.882339	0.719816	0.216562
													0.916824	0.763158		0.875471	1	0.031447		0.811454	0.332797
													0.720394	1		0.988235	0.545455	0.822785		0.984754	0.178282
													0.792554	0.891161		0.755693	0	0.995988		0.753035	0
													0.990382	0.676788		0	1	0.857143		0.741782	0.552381
													0.994774	0.996255		0.9375	0.5	1		0.704411	0.696639
													0.973363			0.84058	0.94012	1		0.910323	0.121965
													0.997151			0	0.98209	0.901125		0.922458	0.74564
													0.707989			0.817347	0.993333	0.976676		0.950896	0.4
													0.833789			0.059259	0.99309	0		0.971796	0.608845
													0.994764			0	0.869015	1		0.923206	0.49359
													1			0.945946	0.73875	0.810811		0.946705	0.27137
													0.682403			0.988255	0.858513	0		0.966838	0.059905
													0.680608			0	0.916667	1		0.96549	0.594136
													0.992147			0	0	0.769492		0.948659	0.25
													0.73299			1	0.745763	0		0.715369	0.445373
													0.997743			0.810341	0.870149	0.955056		0.560529	0.449775
													1			1	0.9			0.551849	0.938559
													0			0.934426	0.9			0.604985	0.72507
													0			1	0			0.517992	0.440367
													0.863092			0.923077	0.977273			0.733596	0.602941
													0.872727			1	0.863107			0.731123	0.926702
													0.964618			1	0			0.575474	0.918067
													0.971097			0	1			0.569211	0.629176
													0.98404			0.75905	0.833333			0.527271	0.978873
													0.925234			1	0.97351			0.930828	0.992958
																0.960396	0.929054			0.518752	0.417004
																0.857143	0			0.57801	0.299191
																	0.923676			0.581816	0.699621
																	0.990596			0.55001	0.429936
																	0.978022			0.941701	0.958763
																	0			0.727668	0.98913
																				0.554755	0.522897
																				0.536158	0.934109
																				0.891193	0.495806
																				0.965684	0.970149
																				0.746375	0.276596
																				0.911485	0.918239
																				0.980153	0.546625
																				0.582316	0.301724
																				0.589717	0.970149
																				0.601711	0.712346
																				0.564865	0.463131
																				0.704455	0.926471
																				0.54183	0.630681
																				0.516948	0.610335
																				0.622222
																				0.936724
																				0.940647
																				0.711302
																				0.716959
																				0.541571
																				0.587126
																				0.62047
																				0.472441
																				0.602169
																				0.769988
																				0.642475
																				0.512936
