# Supplementary material for: Age-related changes in the hematopoietic stem cell pool revealed via quantifying the balance of symmetric and asymmetric divisions
Source: PLoS One. 2024 Jan 29;19(1):e0292575. doi: 10.1371/journal.pone.0292575 (PMC10824414; doi:10.1371/journal.pone.0292575)
Supplement: S2 Data — (XLSX) [file pone.0292575.s010.xlsx]

## Sheet: Sheet1
	bone	No.	Day of birth of the mouse	day of experiments	cell dencity (x10^6)	total cell (x10^7)	total cells	lineage-	KSL	34-(Anexin)	Anexin/KSL	Anexin/Lin-	Anexin/Total cell (x10^-7)	Mean	Median
6wks	Femur	6-1	2019/8/25	2019/10/8	7.2	3.6	1633187	323658	2507	3	0.00119665	9.26904e-06	0.833333	0.00145952	0.0015091
		6-2	2019/8/25	2019/10/10	5.72	2.86	2624021	309179	5978	10	0.0016728	3.23437e-05	3.4965
		6-3	2019/8/25	2019/10/10	4.82	2.41	2894831	403127	11265	17	0.0015091	4.21703e-05	7.05394
	Pelvic	6-1	2019/8/25	2019/10/8	5.14	2.57	2314923	341598	7683	43	0.00559677	0.000125879	16.7315	0.00291892	0.00259179
		6-2	2019/8/25	2019/10/10	5.18	2.59	3430753	375340	7040	4	0.000568182	1.0657e-05	1.5444
		6-3	2019/8/25	2019/10/10	5.37	2.685	2365112	326731	11575	30	0.00259179	9.18187e-05	11.1732
	Sternum	6-1	2019/8/25	2019/10/8	1.67	0.835	2692651	303727	4743	0	0	0	0	0.000592142	0.000351556
		6-2	2019/8/25	2019/10/10	2.58	1.29	1730276	120052	5689	2	0.000351556	1.66594e-05	1.55039
		6-3	2019/8/25	2019/10/10	1.99	0.995	2120886	164689	7720	11	0.00142487	6.67926e-05	11.0553
10wks	Femur	10-1	2019/8/6	2019/10/17	6	3	2020200	369967	3112	0	0	0	0	0.00549986	0.00577613
		10-2	2019/8/6	2019/10/17	6.94	3.47	1757842	354859	6621	71	0.0107235	0.000200079	20.4611
		10-3	2019/8/6	2019/10/18	7.79	3.895	3498495	386171	35664	206	0.00577613	0.000533442	52.8883
	Pelvic	10-1	2019/8/6	2019/10/17	6.37	3.185	1910428	228198	5806	3	0.000516707	1.31465e-05	0.941915	0.00245883	0.00286869
		10-2	2019/8/6	2019/10/17	6.71	3.355	3092712	425393	8519	34	0.00399108	7.99261e-05	10.1341
		10-3	2019/8/6	2019/10/18	7.53	3.765	2571660	276213	15338	44	0.00286869	0.000159297	11.6866
	Sternum	10-1	2019/8/6	2019/10/17	3.67	1.835	711915	117691	7935	1	0.000126024	8.49683e-06	0.544959	0.0012309	0.000510436
		10-2	2019/8/6	2019/10/17	3.23	1.615	731269	74833	6544	20	0.00305623	0.000267262	12.3839
		10-3	2019/8/6	2019/10/18	1.68	0.84	997815	158703	17632	9	0.000510436	5.67097e-05	10.7143
15wks	Femur	15-1	2019/7/2	2019/10/18	7.53	3.765	2356294	290415	17239	7	0.000406056	2.41034e-05	1.85923	0.00295638	0.000406056
		15-2	2019/7/2	2019/10/18	5.22	2.61	3463730	685729	19879	161	0.008099	0.000234787	61.6858
		15-3	2019/7/2	2019/10/18	8.66	4.33	2000131	288362	13733	5	0.000364087	1.73393e-05	1.15473
	Pelvic	15-1	2019/7/2	2019/10/18	6.4	3.2	1276275	219813	9280	5	0.000538793	2.27466e-05	1.5625	0.00438087	0.00227282
		15-2	2019/7/2	2019/10/18	6.68	3.34	1771319	315438	9486	98	0.010331	0.000310679	29.3413
		15-3	2019/7/2	2019/10/18	5.17	2.585	2564835	354910	25519	58	0.00227282	0.000163422	22.4371
	Sternum	15-1	2019/7/2	2019/10/18	1.68	0.84	1141162	122712	10685	23	0.00215255	0.000187431	27.381	0.001194	0.000735767
		15-2	2019/7/2	2019/10/18	2.66	1.33	1765842	184899	21746	16	0.000735767	8.65337e-05	12.0301
		15-3	2019/7/2	2019/10/18	2.43	1.215	189394	189394	27390	19	0.000693684	0.00010032	15.6379

## Sheet: Sheet2
6wks	Femur	6-1	0.00119665		0.00119665	0.0016728	0.0015091	0.00559677	0.000568182	0.00259179	0	0.000351556	0.00142487	0	0.0107235	0.00577613	0.000516707	0.00399108	0.00286869	0.000126024	0.00305623	0.000510436	0.000406056	0.008099	0.000364087	0.000538793	0.010331	0.00227282	0.00215255	0.000735767	0.000693684
		6-2	0.0016728
		6-3	0.0015091
	Pelvic	6-1	0.00559677
		6-2	0.000568182
		6-3	0.00259179
	Sternum	6-1	0
		6-2	0.000351556
		6-3	0.00142487
10wks	Femur	10-1	0
		10-2	0.0107235
		10-3	0.00577613
	Pelvic	10-1	0.000516707
		10-2	0.00399108
		10-3	0.00286869
	Sternum	10-1	0.000126024
		10-2	0.00305623
		10-3	0.000510436
15wks	Femur	15-1	0.000406056
		15-2	0.008099
		15-3	0.000364087
	Pelvic	15-1	0.000538793
		15-2	0.010331
		15-3	0.00227282
	Sternum	15-1	0.00215255
		15-2	0.000735767
		15-3	0.000693684
