# Supplementary material for: Age-related changes in the hematopoietic stem cell pool revealed via quantifying the balance of symmetric and asymmetric divisions
Source: PLoS One. 2024 Jan 29;19(1):e0292575. doi: 10.1371/journal.pone.0292575 (PMC10824414; doi:10.1371/journal.pone.0292575)
Supplement: S4 Data — (XLSX) [file pone.0292575.s012.xlsx]

## Sheet: Total cell
weeks	Femur(x10^6)			Pelvice(x10^6)			Sternum(x10^6)
6	2.94	3.75	3.71	3.02	3.795	3.775	1.215	1.3	1.26
15	3.335	4.35	3.08	3.86	3.805	3.31	1.41	1.655	1.49
20	3.1	2.675	5.015	3.47	2.47	4.34	1.47	1.425	1.53
25	2.975	3.185	3.945	3.06	2.825	2.97	1.4	1.26	1.22
40	2.84	2.82	3.995	3.21	3.845	3.33	1.595	1.615	2.045
52	3.56	4.28	3.715	3.36	4.415	3.875	1.815	1.915	2.02

## Sheet: CD34-CD150+KSL
frequencies
weeks	Femur(x10^-5%)			Pelvice(x10^-5%)			Sternum(x10^-5%)
6	4.85566	19.3486	9.44335	18.5236	9.78547	12.6929	8.61531	24.4863	7.51827
15	20.7839	11.0863	27.3513	16.3293	27.15	25.9073	13.7738	12.0827	44.2488
20	13.649	31.6321	20.2279	26.852	26.0044	25.5546	34.2712	25.0868	22.5496
25	21.066	29.324	50.1543	31.5783	22.6259	55.4465	35.0539	47.0847	23.8895
40	65.698	70.6767	33.5921	60.6124	45.434	40.1693	49.2452	56.3139	45.1813
52	35.5568	46.064	80.7114	44.7649	52.2899	47.1871	57.078	59.4682	63.8534
absolute number
weeks	Femur			Pelvice			Sternum
6	1427.56	7255.71	3503.48	5594.11	3713.59	4791.56	1046.76	3183.22	947.302
15	6931.43	4822.56	8424.19	6303.1	10330.6	8575.33	1942.11	1999.69	6593.07
20	4231.2	8461.59	10144.3	9317.66	6423.08	11090.7	5037.86	3574.87	3450.09
25	16467.3	2862.46	6880.34	16336.9	6831.18	18132.7	5344.52	14004.4	3753.95
40	18658.2	19930.8	13420	19456.6	17469.4	13376.4	7854.61	9094.7	9239.58
52	12658.2	19715.4	29984.3	15041	23086	18285	10359.6	11388.2	12898.4

## Sheet: KSL
frequencies
weeks	Femur(x10^-5%)			Pelvice(x10^-5%)			Sternum(x10^-5%)
6	137.172	215.414	74.535	190.763	201.287	123.423	267.613	186.749	125.349
15	185.913	107.168	183.999	109.819	175.953	191.523	128.873	134.923	231.542
20	67.6668	117.818	69.0912	149.986	91.2074	109.828	221.499	108.296	119.692
25	300.972	146.284	221.614	334.672	98.9984	197.359	257.273	246.964	89.9967
40	176.51	166.09	123.69	158.379	136.566	153.638	131.93	181.118	156.212
52	84.952	95.6044	154.716	113.732	239.821	112.815	69.1264	138.038	154.722
absolute number
weeks	Femur			Pelvice			Sternum
6	40328.6	80780.2	27652.5	57610.3	76388.5	46592.2	32515	24277.3	15794
15	62002	46618	56671.8	42390.1	66950	63394.1	18171	22329.8	34499.7
20	20976.7	31516.4	34649.3	52045.1	22528.2	47665.3	32560.3	15432.2	18312.8
25	81262.4	56831.4	72135.3	105756	40589.3	74503.2	39748.7	48157.9	17459.4
40	50128.7	46837.5	49414.2	50839.7	52509.7	51161.6	21042.8	29250.5	31945.4
52	30242.9	40918.7	57477.2	38213.9	105881	43715.8	12546.4	26434.4	31253.8

## Sheet: Lin-
frequencies
weeks	Femur(%)			Pelvice(%)			Sternum(%)
6	0.112447	0.054323	0.205572	0.086117	0.194099	0.025863	0.0577324	0.0456824	0.0199194
15	0.0748609	0.0372947	0.0309768	0.055893	0.030525	0.03088	0.0567878	0.033689	0.0440573
20	0.0299978	0.0443904	0.0283249	0.057647	0.034168	0.044243	0.0578616	0.0618085	0.043641
25	0.0882475	0.049008	0.0489701	0.112047	0.025583	0.041661	0.0591763	0.0398332	0.0626292
absolute number
weeks	Femur			Pelvice			Sternum
6	3.30594e+06	2037114	7626705	2600721	7366067	976337	701449	593871	250985
15	2.49661e+06	1622319	954085	2157462	1161461	1022133	800708	557554	656454
20	929932	1187444	1420494	2000363	843955	1920143	850566	880771	667707
25	2.38268e+06	1903962	1593978	3540673	1048911	1572714	914274	776748	1215007
